# Supplementary material for: A Multidimensional Perspective on Resilience in Later Life: A Systematic Literature Review of Protective Factors and Adaptive Processes in Ageing
Source: Geriatrics (Basel). 2025 Nov 21;10(6):154. doi: 10.3390/geriatrics10060154 (PMC12641927; doi:10.3390/geriatrics10060154)
Supplement: Supplementary file 1 [file geriatrics-10-00154-s001.zip]

Archive with 1 entries (1 files):
- geriatrics-3856339-supplementary.pdf
